# Supplementary material for: Paternal body mass index and offspring DNA methylation: findings from the PACE consortium
Source: Int J Epidemiol. 2021 Jan 29;50(4):1297–315. doi: 10.1093/ije/dyaa267 (PMC8407864; doi:10.1093/ije/dyaa267)
Supplement: dyaa267_Supplementary_Data [file dyaa267_supplementary_data.zip]

Archive with 12 entries (12 files):
- ije-2020-05-0817-File007.docx
- ije-2020-05-0817-File008.docx
- ije-2020-05-0817-File009.xlsx
- ije-2020-05-0817-File010.docx
- ije-2020-05-0817-File011.docx
- ije-2020-05-0817-File012.pdf
- ije-2020-05-0817-File013.docx
- ije-2020-05-0817-File014.docx
- ije-2020-05-0817-File015.docx
- ije-2020-05-0817-File016.pdf
- ije-2020-05-0817-File017.docx
- ije-2020-05-0817-File018.docx
