# Supplementary material for: Paternal body mass index and offspring DNA methylation: findings from the PACE consortium
Source: Int J Epidemiol. 2021 Jan 29;50(4):1297–315. doi: 10.1093/ije/dyaa267 (PMC8407864; doi:10.1093/ije/dyaa267)
Supplement: dyaa267_Supplementary_Data [file dyaa267_supplementary_data.zip › ije-2020-05-0817-File009.xlsx]

## Sheet: birth summary table
Cohort characteristics for the analysis at birth
	ALSPAC	BIB: asian	BIB: white	CHAMACOS	GenerationR	GOYA	INMA	MoBa1	MoBa2	MoBa3	Picolipiu	Project Viva	Rhea
n	531	70	115	158	947	390	352	982	621	212	98	324	94
Paternal BMI (mean [sd])	24.98 (3.01)	26.57 (5.25)	27.45 (4.73)	28.04 (4.18)	25.17 (3.21)	25.11 (3.05)	25.82 (3.54)	25.61 (3.09)	25.74 (3.06)	25.98 (3.10)	24.93 (3.03)	26.33 (3.57)	27.23 (3.95)
Maternal BMI (mean [sd])	22.60 (3.34)	26.17 (5.76)	26.66 (6.10)	26.48 (4.51)	23.24 (3.86)	23.44 (3.73)	23.84 (4.51)	23.95 (4.08)	24.29 (4.56)	24.02 (3.94)	22.56 (3.88)	24.29 (4.90)	25.09 (5.47)
Paternal age (mean [sd])	31.61 (5.38)	30.06 (6.56)	29.92 (7.53)	27.98 (5.89)	34.40 (4.97)	32.96 (4.82)	33.51 (4.58)	see legend*	see legend*	see legend*	36.62 (5.65)	34.21 (5.03)	34.30 (5.06)
Paternal active smoking = yes (%)	135 (25.4)	21 (30.0)	38 (33.0)	49 (31.0)	363 (38.3)	111 (28.5)	148 (42.0)	241 (24.5)	150 (24.2)	50 (23.6)	32 (32.7)	no data	57 (60.6)
High SES = yes (%)	281 (52.9)	41 (58.6)	47 (40.9)	28 (17.7)	597 (63.0)	196 (50.3%)	67 (19.0)	750 (76.4)	457 (73.6)	94 (44.3%)	37 (37.8)	218 (67.3)	19 (20.2)
Maternal age (mean [sd])	29.71 (4.27)	27.20 (5.22)	27.43 (6.33)	25.83 (5.00)	32.18 (4.05)	30.10 (4.11)	31.64 (4.00)	29.94 (4.35)	29.96 (4.44)	29.73 (4.42)	33.33 (4.44)	33.24 (4.37)	29.92 (4.85)
Maternal active smoking = yes (%)	51 ( 9.6)	2 ( 2.9)	28 (24.3)	0 (0%)	115 (12.1)	47 (12.1)	53 (15.1)	278 (28.3)	159 (25.6)	59 (27.8)	21 (21.4)	28 ( 8.6)	19 (20.2)
Parity >=1 (%)	262 (49.3)	39 (55.7)	49 (42.6)	103 (65.2)	350 (37.0)	222 (56.9)	152 (43.2)	567 (57.7)	359 (57.8)	105 (49.5)	52 (53.1)	160 (58.0)	66 (70.2)
Proportion NK cells (mean [sd])	0.01 (0.02)	0.00 (0.01)	0.01 (0.02)	0.02 (0.02)	0.03 (0.03)	0.02 (0.03)	0.01 (0.02)	0.02 (0.02)	0.02 (0.02)	0.02 (0.02)	0.01 (0.03)	0.02 (0.02)	0.00 (0.01)
Proportion granulocytes (mean [SD])	0.35 (0.10)	0.42 (0.09)	0.41 (0.09)	0.45 (0.09)	0.41 (0.10)	0.31 (0.10)	0.46 (0.09)	0.42 (0.10)	0.41 (0.11)	0.43 (0.11)	0.52 (0.13)	0.44 (0.10)	0.42 (0.09)
Proportion B cells (mean [sd])	0.17 (0.05)	0.11 (0.04)	0.09 (0.03)	0.08 (0.03)	0.10 (0.03)	0.16 (0.04)	0.09 (0.03)	0.10 (0.03)	0.10 (0.03)	0.10 (0.03)	0.08 (0.03)	0.11 (0.03)	0.11 (0.03)
Proportion CD8T cells (mean [sd])	0.09 (0.05)	0.11 (0.04)	0.12 (0.04)	0.10 (0.04)	0.13 (0.05)	0.09 (0.04)	0.14 (0.04)	0.13 (0.04)	0.13 (0.04)	0.14 (0.04)	0.12 (0.04)	0.12 (0.04)	0.13 (0.03)
Proportion CD4T cells (mean [sd])	0.18 (0.06)	0.14 (0.06)	0.14 (0.06)	0.10 (0.06)	0.16 (0.05)	0.18 (0.06)	0.15 (0.05)	0.17 (0.06)	0.16 (0.06)	0.16 (0.06)	0.17 (0.09)	0.17 (0.05)	0.22 (0.08)
Proportion monocytes (mean [sd])	0.01 (0.02)	0.11 (0.02)	0.11 (0.02)	0.09 (0.02)	0.09 (0.02)	0.02 (0.02)	0.08 (0.02)	0.09 (0.02)	0.09 (0.02)	0.08 (0.02)	0.07 (0.02)	0.09 (0.02)	0.08 (0.02)
Proportion nucleated red blood cells (mean [sd])	0.20 (0.09)	0.13 (0.12)	0.15 (0.08)	0.18 (0.11)	0.12 (0.07)	0.25 (0.14)	0.10 (0.07)	0.15 (0.08)	0.16 (0.09)	0.14 (0.11)	0.07 (0.04)	0.11 (0.06)	0.08 (0.04)
Sex = female (%)	267 (50.3)	27 (38.6)	59 (51.3)	80 (50.6)	476 (50.3)	190 (48.7)	173 (49.1)	458 (46.6)	275 (44.3)	109 (51.4)	45 (45.9)	160 (49.4)	45 (47.9)
Paternal BMI category (%)
normal	299 (56.3)	32 (45.7)	40 (34.8)	37 (23.4)	480 (50.7)	218 (55.9)	158 (44.9)	447 (45.5)	282 (45.4)	90 (42.5)	55 (56.1)	115 (35.5)	26 (27.7)
obese	31 ( 5.8)	12 (17.1)	28 (24.3)	50 (31.6)	64 ( 6.8)	25 ( 6.4)	47 (13.4)	81 ( 8.2)	52 ( 8.4)	20 ( 9.4)	3 ( 3.1)	41 (12.7)	19 (20.2)
overweight	201 (37.9)	26 (37.1)	46 (40.0)	71 (44.9)	398 (42.0)	147 (37.7)	143 (40.6)	452 (46.0)	282 (45.4)	102 (48.1)	40 (40.8)	166 (51.2)	49 (52.1)
underweight	0 (0)	0 (0)	1 ( 0.9)	0 (0)	5 ( 0.5)	0 (0)	4 ( 1.1)	2 ( 0.2)	5 ( 0.8)	0 (0)	0 (0)	2 ( 0.6)	0 (0)
Maternal BMI category (%)
normal	421 (79.3)	34 (48.6)	55 (47.8)	66 (41.8)	700 (73.9)	272 (69.7)	231 (65.6)	661 (67.3)	405 (65.2)	143 (67.5)	69 (70.4)	206 (63.6)	55 (58.5)
obese	19 ( 3.6)	15 (21.4)	27 (23.5)	30 (19.0)	59 ( 6.2)	23 ( 5.9)	31 ( 8.8)	92 ( 9.4)	69 (11.1)	20 ( 9.4)	8 ( 8.2)	39 (12.0)	15 (16.0)
overweight	70 (13.2)	20 (28.6)	31 (27.0)	60 (38.0)	160 (16.9)	83 (21.3)	72 (20.5)	197 (20.1)	130 (20.9)	46 (21.7)	11 (11.2)	70 (21.6)	20 (21.3)
underweight	21 ( 4.0)	1 ( 1.4)	2 ( 1.7)	2 ( 1.3)	28 ( 3.0)	12 ( 3.1)	18 ( 5.1)	32 ( 3.3)	17 ( 2.7)	3 ( 1.4)	10 (10.2)	9 ( 2.8)	4 ( 4.3)
*In MoBa, paternal age was only available as a categorical variable split into eight age brackets. This variable was treated as a continuous variable for analysis. The mean bracket was age 30-34.

## Sheet: childhood summary table
Cohort characteristics for the analysis at childhood
	ALSPAC	CHAMACOS	GenR	HELIX	INMA	Project Viva
n	570	108	335	516	177	276
Paternal BMI (mean [sd])	25.01 (3.11)	27.63 (3.43)	25.09 (3.30)	26.58 (3.71)	25.99 (3.64)	26.40 (3.73)
Maternal BMI (mean [sd])	22.63 (3.35)	26.99 (4.43)	23.27 (3.76)	23.88 (4.44)	24.55 (5.14)	24.45 (4.73)
Paternal age (mean [sd])	31.62 (5.25)	28.42 (5.96)	34.81 (5.04)	34.16 (5.27)	33.91 (4.90)	34.51 (5.07)
Paternal active smoking = yes (%)	143 (25.1)	31 (28.7)	120 (35.8)	222 (43.0)	69 (39.0)	no data
High SES = yes (%)	305 (53.5)	19 (17.6)	220 (65.7)	252 (48.8)	34 (19.2)	208 (75.4)
Maternal age (mean [sd])	29.79 (4.27)	26.04 (4.84)	32.58 (3.94)	31.35 (4.35)	31.82 (4.17)	33.45 (4.34)
Maternal active smoking = yes (%)	53 ( 9.3)	0 (0%)	34 (10.1)	116 (22.5)	21 (11.9)	24 ( 8.7)
Parity >=1 (%)	292 (51.2)	78 (72.2)	119 (35.5)	274 (53.1)	84 (47.5)	116 (42.0)
Proportion NK cells (mean [sd])	0.19 (0.04)	0.05 (0.05)	0.02 (0.02)	0.03 (0.03)	0.01 (0.02)	0.06 (0.05)
Proportion granulocytes (mean [SD])	0.44 (0.08)	0.52 (0.08)	0.53 (0.08)	0.46 (0.10)	0.52 (0.09)	0.58 (0.13)
Proportion B cells (mean [sd])	0.14 (0.03)	0.12 (0.03)	0.13 (0.03)	0.11 (0.04)	0.13 (0.04)	0.12 (0.04)
Proportion CD8T cells (mean [sd])	0.04 (0.04)	0.13 (0.04)	0.12 (0.04)	0.12 (0.04)	0.12 (0.04)	0.08 (0.05)
Proportion CD4T cells (mean [sd])	0.21 (0.05)	0.15 (0.06)	0.17 (0.05)	0.19 (0.06)	0.15 (0.05)	0.18 (0.07)
Proportion monocytes (mean [sd])	0.06 (0.03)	0.07 (0.02)	0.06 (0.02)	0.09 (0.03)	0.08 (0.02)	0.09 (0.03)
Sex = female (%)	280 (49.1)	56 (51.9)	174 (51.9)	231 (44.8)	87 (49.2)	132 (47.8)
Paternal BMI category (%)
normal	316 (55.4)	23 (21.3)	162 (48.4)	192 (37.2)	76 (42.9)	105 (38.0)
obese	38 ( 6.7)	29 (26.9)	20 ( 6.0)	92 (17.8)	26 (14.7)	40 (14.5)
overweight	215 (37.7)	56 (51.9)	150 (44.8)	230 (44.6)	73 (41.2)	129 (46.7)
underweight	1 ( 0.2)	0 (0%)	3 ( 0.9)	2 ( 0.4)	2 ( 1.1)	2 ( 0.7)
Maternal BMI category (%)
normal	451 (79.1)	37 (34.3)	257 (76.7)	347 (67.2)	104 (58.8)	183 (66.3)
obese	22 ( 3.9)	24 (22.2)	20 ( 6.0)	47 ( 9.1)	23 (13.0)	35 (12.7)
overweight	77 (13.5)	46 (42.6)	54 (16.1)	101 (19.6)	40 (22.6)	55 (19.9)
underweight	20 ( 3.5)	1 ( 0.9)	4 ( 1.2)	21 ( 4.1)	10 ( 5.6)	3 ( 1.1)
